# Supplementary material for: The Role of Interventional Irisin on Heart Molecular Physiology
Source: Pharmaceuticals (Basel). 2022 Jul 14;15(7):863. doi: 10.3390/ph15070863 (PMC9319709; doi:10.3390/ph15070863)
Supplement: Supplementary file 1 [file pharmaceuticals-15-00863-s001.zip]

Archive with 1 entries (1 files):
- pharmaceuticals-1783056-supplementary.pdf
